# Supplementary material for: AmplificationTimeR: an R package for timing sequential amplification events
Source: Bioinformatics. 2024 Apr 24;40(6):btae281. doi: 10.1093/bioinformatics/btae281 (PMC11153944; doi:10.1093/bioinformatics/btae281)
Supplement: btae281_Supplementary_Data [file btae281_supplementary_data.zip]

Archive with 2 entries (2 files):
- AmplificationTimeR_manuscript__Revisions_2_supplementary_tables_figures.pdf
- AmplificationTimeR_manuscript__Revisions_2_supplementary_text.pdf
